# Supplementary material for: Preliminary Study on the Geochemical Characterization of Viticis Fructus Cuticular Waxes: From Latitudinal Variation to Origin Authentication
Source: Int J Mol Sci. 2025 Jul 28;26(15):7293. doi: 10.3390/ijms26157293 (PMC12347355; doi:10.3390/ijms26157293)
Supplement: Supplementary file 1 [file ijms-26-07293-s001.zip]

Archive with 1 entries (1 files):
- ijms-3732693-supplementary.pdf
